# Supplementary material for: Effect of Quinolone Prophylaxis Discontinuation During Pre-engraftment Neutropenia on Incidence, Mortality, and Etiology of Bloodstream Infections in Hematopoietic Stem-cell Transplant Recipients: A Systematic Review and Meta-analysis
Source: Open Forum Infect Dis. 2026 Jun 8;13(6):ofag358. doi: 10.1093/ofid/ofag358 (PMC13280638; doi:10.1093/ofid/ofag358)
Supplement: ofag358_Supplementary_Data [file ofag358_supplementary_data.zip]

Archive with 6 entries (6 files):
- Appendix 1.docx
- Appendix 2.docx
- Appendix 3.docx
- Appendix 4.tiff
- Appendix 5.tiff
- Figure legends.docx
